# Supplementary material for: Structural imbalances in EPA Perceptions: A multi-center study of cognitive differences between faculty and trainees in Chinese surgical residency training
Source: Surg Open Sci. 2026 Jun 26;33:49–54. doi: 10.1016/j.sopen.2026.06.003 (PMC13330528; doi:10.1016/j.sopen.2026.06.003)
Supplement: Supplementary file 1 — Supplementary material [file mmc1.zip]

Archive with 6 entries (6 files):
- Questionnaire--Anesthesiology.xlsx
- Questionnaire--General Surgery Questionnaire.xlsx
- Questionnaire-Neurosurgery.xlsx
- Questionnaire--Orthopedics.xlsx
- Questionnaire--Urology Department.xlsx
- renamed_bf9f5.pdf
