# Supplementary material for: Structural imbalances in EPA Perceptions: A multi-center study of cognitive differences between faculty and trainees in Chinese surgical residency training
Source: Surg Open Sci. 2026 Jun 26;33:49–54. doi: 10.1016/j.sopen.2026.06.003 (PMC13330528; doi:10.1016/j.sopen.2026.06.003)
Supplement: Supplementary file 1 — Supplementary material [file mmc1.zip › Questionnaire--Anesthesiology.xlsx]

## Sheet: Chinese-English translation 
身份	Identity
1、麻醉学的基本理论	1. Basic theories of anesthesiology
2.心电图、血压、脉搏、呼吸和体温的无创监测技术	2. Non-invasive monitoring techniques for ECG, blood pressure, pulse, respiration, and body temperature
3.动脉穿刺置管和深静脉穿刺技术	3. Techniques for arterial catheterization and central venous catheterization
4.心肺、脑复苏术	4. Cardiopulmonary and cerebral resuscitation
5.全身麻醉	5. General anesthesia
6.硬膜外麻醉	6. Epidural anesthesia
7.腰部麻醉	7. Lumbar anesthesia
8.骶管内麻醉	8. Caudal anesthesia
9.颈丛及臂丛麻醉	9. Cervical plexus and brachial plexus anesthesia
10.蛛网膜下腔穿刺	10. Subarachnoid puncture
11.硬膜外腔穿刺技术	11. Epidural puncture technique
12.术中麻醉管理	12. Intraoperative anesthesia management
13.麻醉与手术的配合技巧	13. Coordination techniques between anesthesia and surgery
14.麻醉药使用的剂量、不良反应及处理	14. Dosage, adverse reactions, and management of anesthetic drugs
15.各种麻醉的术前准备工作	15. Preoperative preparation for various types of anesthesia
16.心肺、脑复苏术	16. Cardiopulmonary and cerebral resuscitation
17.常见麻醉后合并症的处理原则	17. Management principles of common postoperative anesthesia complications
18.疼痛治疗的进展	18. Advances in pain management
19.呼吸机的使用	19. Use of mechanical ventilators
20.规培生完成深穿刺监测中心静脉压或动脉穿刺 5例是否合适?是/否=1/2	20. Is it appropriate for residents to complete 5 cases of deep puncture for central venous pressure monitoring or arterial catheterization? Yes/ No=1/2
21.规培生术前访视病人并施行麻醉 ,正确书写麻醉记录和小结 30例是否合适?是/否=1/2	21. Is it appropriate for residents to perform preoperative patient visits, administer anesthesia, and correctly document anesthesia records and summaries for 30 cases?Yes/ No=1/2
22.规培生完成椎管内麻醉 10例是否合适?是/否=1/2	22. Is it appropriate for residents to complete 10 cases of neuraxial anesthesia? Yes/ No=1/2
23.规培生完成气管内插管全身麻醉 10例是否合适?是/否=1/2	23. Is it appropriate for residents to complete 10 cases of general anesthesia with endotracheal intubation? Yes/ No=1/2
24.规培生完成面罩给氧 、机械通气 10例是否合适?是/否=1/2	24. Is it appropriate for residents to complete 10 cases of mask oxygenation and mechanical ventilation? Yes/ No=1/2
25.麻醉科急诊夜班 5例是否合适?是/否=1/2	25. Is it appropriate for residents to complete 5 emergency night shifts in anesthesiology? Yes/ No=1/2

## Sheet: Questionnaire
Identity (1 Teacher 2 Student)	1. Basic theories of anesthesiology	2. Non-invasive monitoring techniques for ECG, blood pressure, pulse, respiration, and body temperature	3. Techniques for arterial catheterization and central venous catheterization	4. Cardiopulmonary and cerebral resuscitation	5. General anesthesia	6. Epidural anesthesia	7. Lumbar anesthesia	8. Caudal anesthesia	9. Cervical plexus and brachial plexus anesthesia	10. Subarachnoid puncture	11. Epidural puncture technique	12. Intraoperative anesthesia management	13. Coordination techniques between anesthesia and surgery	14. Dosage, adverse reactions, and management of anesthetic drugs	15. Preoperative preparation for various types of anesthesia	16. Cardiopulmonary and cerebral resuscitation	17. Management principles of common postoperative anesthesia complications	18. Advances in pain management	19. Use of mechanical ventilators	20. Is it appropriate for residents to complete 5 cases of deep puncture for central venous pressure monitoring or arterial catheterization? Yes/ No=1/2	21. Is it appropriate for residents to perform preoperative patient visits, administer anesthesia, and correctly document anesthesia records and summaries for 30 cases?Yes/ No=1/2	22. Is it appropriate for residents to complete 10 cases of neuraxial anesthesia? Yes/ No=1/2	23. Is it appropriate for residents to complete 10 cases of general anesthesia with endotracheal intubation? Yes/ No=1/2	24. Is it appropriate for residents to complete 10 cases of mask oxygenation and mechanical ventilation? Yes/ No=1/2	25. Is it appropriate for residents to complete 5 emergency night shifts in anesthesiology? Yes/ No=1/2
1	4	4	4	4	4	4	4	2	3	4	4	4	4	4	4	4	4	4	4	2	1	2	2	2	2
1	4	4	4	4	4	4	4	4	4	4	4	4	4	4	4	4	4	4	4	1	1	1	2	2	1
1	4	4	4	4	4	4	4	4	4	4	4	4	4	4	4	4	4	4	4	1	1	1	1	1	1
1	4	4	4	4	4	4	4	4	4	4	4	4	4	4	4	4	4	4	4	1	1	1	1	1	1
1	4	4	4	4	4	4	4	3	4	4	4	4	4	4	4	4	4	4	4	1	1	1	1	1	1
1	4	4	3	4	4	4	4	3	4	4	4	4	4	4	4	4	4	3	4	1	1	1	2	2	2
1	3	4	3	4	3	2	3	2	2	4	3	2	3	2	2	4	3	4	4	1	1	1	1	1	1
1	3	4	2	4	3	2	2	2	2	2	2	3	4	3	3	4	4	4	4	1	1	1	2	2	1
1	4	4	2	4	4	2	2	1	1	2	2	4	4	4	4	4	4	4	4	2	1	2	1	1	2
1	3	4	3	4	2	2	2	1	1	1	4	3	4	2	2	4	3	2	2	1	1	1	2	2	1
1	4	4	4	4	4	3	4	3	3	4	4	4	4	4	4	4	4	3	4	2	1	1	2	2	1
1	4	4	4	4	2	3	3	2	2	3	3	3	4	4	4	4	4	3	3	2	2	2	2	2	1
1	4	4	4	4	4	4	4	4	4	4	4	4	4	4	4	4	4	4	4	2	1	2	2	2	2
1	4	4	4	4	4	4	3	3	4	4	4	4	4	4	4	4	4	3	4	1	1	1	1	1	1
1	4	4	3	4	4	4	4	4	4	4	4	4	4	4	3	4	4	3	4	1	1	1	1	1	1
1	4	4	4	4	4	4	4	3	3	4	4	4	4	4	4	4	4	4	4	2	2	1	2	2	2
2	2	3	3	4	3	3	3	2	2	2	2	2	3	3	3	4	4	3	3	1	1	1	1	1	1
2	4	4	3	4	4	4	4	4	3	2	3	4	3	4	4	4	4	3	4	1	2	1	2	2	1
2	4	4	4	4	4	4	4	4	4	4	4	4	4	4	4	4	4	4	4	1	1	1	1	1	1
2	4	4	4	4	4	4	4	4	4	4	4	4	4	4	4	4	4	4	4	1	1	1	1	1	1
2	4	4	4	4	4	4	4	4	4	4	4	4	4	4	4	4	4	3	4	1	1	1	1	1	1
2	4	4	3	3	3	3	3	3	3	3	3	3	3	4	4	4	4	4	4	2	1	1	1	1	2
2	4	4	4	4	4	3	4	4	4	4	4	4	4	4	4	4	4	4	3	1	1	1	1	1	1
2	1	1	1	1	1	1	1	1	1	2	3	4	2	3	3	3	4	4	4	1	1	1	1	1	1
2	4	4	4	4	4	4	4	4	4	4	4	4	4	4	4	4	4	4	4	1	1	1	1	1	1
2	3	3	4	4	3	3	3	4	4	4	3	3	3	3	3	3	3	4	3	1	1	1	1	1	1
2	2	2	2	2	2	2	2	2	2	2	2	2	2	2	2	2	2	2	2	1	1	1	1	1	1
