# Supplementary material for: Structural imbalances in EPA Perceptions: A multi-center study of cognitive differences between faculty and trainees in Chinese surgical residency training
Source: Surg Open Sci. 2026 Jun 26;33:49–54. doi: 10.1016/j.sopen.2026.06.003 (PMC13330528; doi:10.1016/j.sopen.2026.06.003)
Supplement: Supplementary file 1 — Supplementary material [file mmc1.zip › Questionnaire-Neurosurgery.xlsx]

## Sheet: English annotation
身份	Identity
1、神经外科常见疾病的发病机制	Pathogenesis of Common Neurosurgical Diseases
2.临 床 特 点	Clinical Features
3.诊断与鉴别诊断及治疗原则	Diagnosis and Differentiation and Treatment Principles
4.神经系统疾病检查方法	Methods for examining neurological diseases
5.头皮裂伤清创缝合的基本操作	Basic operation of scalp laceration debridement suture
6.腰椎穿刺术的操作技术	Operational techniques of lumbar puncture
7.常见颅脑损伤的急救处理原则	First aid principles for common craniocerebral injuries
8.颅内高压的临床诊断及初步处理原则	Clinical diagnosis and preliminary handling principles for intracranial hypertension
9.颅骨手术的临床应用和基本操作	Clinical application and basic operation of cranial surgery
10.颅内和椎管内血管性疾病及肿瘤的临床特点	Clinical characteristics of intracranial and spinal canal vascular tumors
11.颅内和椎管内血管性疾病及肿瘤的诊断与鉴别诊断	Diagnosis and differentiation of intracranial and spinal canal vascular tumors
12.颅内和椎管内血管性疾病及肿瘤的治疗原则	Principles of treatment of intracranial and spinal canal vascular tumors
13.脑室穿刺技术的应用和操作要点	Applications and operation points of ventricular puncture technology
14.比较熟练阅读外文科技文献	Comparatively proficient in reading foreign scientific literature
15.完成相关文献综述或读书报告1篇	Complete a literature review or book report
16.参与教学科研活动	Participation in teaching and research activities
17.颅脑损伤 2例是否合适?是/否=1/2	Whether 2 cases of craniocerebral injury are appropriate? Yes /No =1/2
18.神经肿瘤 1例是否合适?是/否=1/2	Whether 1 case of neuro tumor is appropriate? Yes /No =1/2
19.脑血管病 1例是否合适?是/否=1/2	Whether 1 case of cerebrovascular disease is appropriate?Yes /No =1/2
20.脊髓 、脊柱病变 1例是否合适?是/否=1/2	Whether 1 case of spinal cord or spinal lesions is appropriate?Yes /No =1/2
21.急腰椎穿刺术 3例是否合适?是/否=1/2	Whether 3 cases of emergency lumbar puncture are appropriate? Yes /No =1/2
22.头皮损伤手术 3例是否合适?是/否=1/2	Whether 3 cases of scalp injury surgery are appropriate?Yes /No =1/2
23.开颅手术 3例是否合适?是/否=1/2	Whether 3 cases of craniotomy are appropriate? Yes /No =1/2
24.脑室穿刺术 5例是否合适?是/否=1/2	Whether 5 cases of ventricular puncture surgery are appropriate? Yes /No =1/2

## Sheet: Questionnaire
Identity (1 Teacher 2 Student)	Pathogenesis of Common Neurosurgical Diseases	Clinical Features	Diagnosis and Differentiation and Treatment Principles	Methods for examining neurological diseases	Basic operation of scalp laceration debridement suture	Operational techniques of lumbar puncture	First aid principles for common craniocerebral injuries	Clinical diagnosis and preliminary handling principles for intracranial hypertension	Clinical application and basic operation of cranial surgery	Clinical characteristics of intracranial and spinal canal vascular tumors	Diagnosis and differentiation of intracranial and spinal canal vascular tumors	Principles of treatment of intracranial and spinal canal vascular tumors	Applications and operation points of ventricular puncture technology	Comparatively proficient in reading foreign scientific literature	Complete a literature review or book report	Participation in teaching and research activities	Whether 2 cases of craniocerebral injury are appropriate? Yes /No =1/2	Whether 1 case of neuro tumor is appropriate? Yes /No =1/2	Whether 1 case of cerebrovascular disease is appropriate?Yes /No =1/2	Whether 1 case of spinal cord or spinal lesions is appropriate?Yes /No =1/2	Whether 3 cases of emergency lumbar puncture are appropriate? Yes /No =1/2	Whether 3 cases of scalp injury surgery are appropriate?Yes /No =1/2	Whether 3 cases of craniotomy are appropriate? Yes /No =1/2	Whether 5 cases of ventricular puncture surgery are appropriate? Yes /No =1/2
1	2	4	4	4	4	4	4	4	3	3	3	3	2	2	3	3	1	2	1	1	1	1	1	2
1	3	4	4	4	4	4	4	4	4	4	4	4	4	4	4	4	1	1	1	1	1	1	1	1
1	2	4	3	3	4	4	4	4	2	2	2	2	1	2	2	4	2	2	2	2	1	1	1	2
2	2	2	3	3	3	2	3	3	2	2	2	3	3	3	4	3	1	1	1	1	1	1	1	1
2	3	3	4	3	3	3	3	3	3	3	3	2	2	2	1	1	1	1	1	1	1	1	1	1
2	3	4	4	3	4	4	4	4	4	3	3	4	3	2	2	2	1	1	1	1	2	1	1	2
2	4	4	4	4	4	4	4	4	4	4	4	4	4	4	4	4	1	1	1	1	1	1	1	1
2	4	4	4	4	4	4	4	4	4	4	4	4	4	4	4	4	1	1	1	1	1	1	1	1
2	3	3	4	4	4	4	3	4	4	3	3	4	4	3	3	3	1	1	1	1	1	1	1	1
2	3	3	3	3	3	3	3	3	3	3	3	3	3	3	3	3	2	2	2	2	2	2	2	2
2	3	3	3	3	4	4	4	4	4	4	4	4	4	4	4	4	1	1	1	1	1	1	1	1
2	4	4	4	4	4	4	4	4	4	4	4	4	4	4	4	4	1	1	1	1	1	1	1	1
2	4	4	4	4	4	4	4	4	4	4	4	4	4	4	4	4	1	1	1	1	1	1	1	1
2	4	3	3	4	4	3	3	3	4	4	4	4	3	3	3	3	1	1	1	1	1	1	1	1
